# Supplementary material for: Mass Spectrometry-Based Evaluation of the Bland–Altman Approach: Review, Discussion, and Proposal
Source: Molecules. 2023 Jun 21;28(13):4905. doi: 10.3390/molecules28134905 (PMC10343610; doi:10.3390/molecules28134905)
Supplement: Supplementary file 1 [file molecules-28-04905-s001.zip]

Archive with 1 entries (1 files):
- molecules-2415610-supplementary.pdf
